# Supplementary material for: Glucosylsphingosine affects mitochondrial function in a neuronal cell model
Source: Commun Biol. 2025 Aug 21;8:1260. doi: 10.1038/s42003-025-08684-7 (PMC12371010; doi:10.1038/s42003-025-08684-7)
Supplement: Supplementary file 3 — Supplementary Data [file 42003_2025_8684_MOESM3_ESM.xlsx]

## Sheet: Figure 4
54 proteins exclusive to GlcSph dataset				137 proteins exclusive to Lyso-Gb3 dataset					Core tubulins common to Control and lyso-liid treatments								Tubulin polymerisation curve
TUBA1C	7.7613			PTDSS1	8.3623					DMSO		GlcSph		LGb3			Time, min	DMSO		GlcSph 200 ng/mL		GlcSph 20 ng/mL		GlcSph 10 ng/mL		Inhibitor		Enhancer
RPL21	0.9929			H2BFS	4.0822				TUBA1B	1.943	2.7652	9.0067	9.9641	2.6114	2.0887		0	271	307	308	295	310	283	303	317	69	73	334	314
SLC45A4	0.7824			HIST1H2BA	2.0259				TUBB	1.4615	1.1893	6.991	7.7754	7.0563	7.7116		0.5	264	295	297	288	298	276	298	306	67	71	313	300
TUBB1	0.7671			RPS10	1.6267				TUBB3	0.1769	0.3235	1.5598	1.087	1.5269	2.1879		1	261	288	299	280	295	265	285	295	67	73	305	294
TUBB4A	0.645			CANX	1.6211												1.5	249	282	287	276	291	265	288	285	69	69	306	293
HIST2H2BC	0.519			SRSF3	1.606				Core tubulin abundance in Control and GlcSph treated cells								2	245	277	284	269	282	258	275	281	67	67	305	302
GNB2	0.419			VDAC3	1.3833					DMSO		GlcSph 20 ng/mL		GlcSph 200 ng/mL			2.5	245	275	278	268	279	251	263	277	65	69	312	313
RPS11	0.4093			HMGB1	1.3514				TUBA1A	163072	109521	359815	401329	199626			3	244	269	278	263	282	251	264	272	66	63	316	326
TPT1	0.3683			MT-CO2	1.2415				TUBB	206503	199966	364825	490289	349692			3.5	238	268	273	260	272	247	263	268	61	64	322	341
PSME2	0.3584			HNRNPDL	1.2024				TUBB3	62746.2	41466.2	272452	352935	83051			4	233	267	273	261	267	245	259	264	60	62	339	361
RPL34	0.3386			SLC25A6	1.17												4.5	238	263	270	251	263	238	251	268	58	60	357	382
GNB1	0.3182			RALY	1.0037												5	234	259	269	249	266	234	248	265	56	61	366	397
DDX39B	0.3132			CCT8	0.9882												5.5	233	258	269	252	260	233	246	257	53	57	385	425
CLIC1	0.3098			HNRNPAB	0.917												6	233	254	269	249	257	231	246	250	54	60	397	439
RPL35	0.3062			MYL6	0.8875												6.5	236	255	265	248	261	230	248	256	55	54	416	453
KRT17	0.2974			SRP9	0.8715												7	232	256	266	242	256	229	244	247	54	53	434	477
KRT5	0.2939			NME1	0.8263												7.5	230	254	269	243	252	228	247	245	56	54	455	493
HBD	0.2811			RBM3	0.8228												8	231	256	260	245	255	235	242	246	56	51	469	510
HBA1	0.278			RPL24	0.7961												8.5	233	255	263	244	254	228	243	250	52	52	488	526
CACYBP	0.2466			FUS	0.7931												9	231	254	267	246	250	223	242	242	52	55	505	542
EIF4A2	0.2403			SSR4	0.7649												9.5	229	251	264	240	256	226	243	242	50	55	519	555
NUTF2	0.2385			RPS19	0.751												10	230	254	256	242	252	228	236	243	54	53	535	575
TAGLN2	0.2365			TMED9	0.749												10.5	233	255	258	245	249	224	241	239	51	53	556	590
PPP2CB	0.1887			SYNCRIP	0.7447												11	233	261	266	242	255	222	242	240	50	52	566	605
HIST1H2AH	0.1804			LRRC59	0.7351												11.5	242	256	266	246	255	222	241	244	53	51	579	619
SHMT2	0.1767			RAB11A	0.7031												12	238	256	266	240	252	223	246	237	51	53	594	638
FASN	0.1661			RPS14	0.667												12.5	238	260	271	245	257	222	248	242	52	49	604	638
KRT6C	0.1636			RPL37A	0.6615												13	238	256	276	246	255	224	245	241	49	49	622	658
HSPA6	0.1628			PABPC1	0.6511												13.5	237	258	263	241	257	226	249	241	48	51	635	669
UBE2L3	0.1519			ELAVL4	0.6464												14	240	265	266	246	258	222	245	234	48	49	641	669
KRT6B	0.1511			HNRNPR	0.635												14.5	243	264	266	244	260	217	242	236	50	54	656	681
GNAS	0.1506			TUFM	0.6221												15	245	266	273	251	264	221	250	238	47	49	668	694
HADHA	0.1435			RPN1	0.5973												15.5	246	270	278	247	266	218	250	240	51	51	676	695
ECH1	0.1216			ALYREF	0.5915												16	245	270	279	250	277	225	255	239	53	48	689	704
OLA1	0.1149			ILF3	0.5858												16.5	247	272	286	255	270	221	260	241	52	54	691	722
APEX1	0.1131			CIRBP	0.5374												17	251	279	287	260	277	223	260	237	48	50	706	725
PNMA2	0.1094			PAICS	0.5												17.5	257	281	290	258	282	224	261	240	52	49	712	733
RPL29	0.106			ATP5PD	0.4899												18	253	281	296	264	280	223	264	242	49	48	719	734
ESD	0.0981			CALR	0.4857												18.5	258	286	294	269	291	221	264	248	49	48	731	745
WDR61	0.0907			PSMB1	0.475												19	264	301	301	265	297	224	274	245	53	51	736	751
PPP1CC	0.0874			RTN4	0.4739												19.5	263	297	305	270	299	222	277	252	49	48	746	761
WDR1	0.0826			SEPTIN9	0.4733												20.0017	263	305	313	274	304	227	274	246	47	53	750	758
APRT	0.0726			PSMB4	0.4669												20.5	271	308	320	277	301	229	285	252	51	48	757	772
PSAT1	0.0723			COX4I1	0.4611												21	269	318	319	276	316	227	287	253	47	48	762	763
KRT26	0.0649			RUVBL1	0.4386												21.5	269	328	331	284	315	226	293	251	49	55	768	766
RBM39	0.0646			ITGB1	0.4382												22	274	337	336	285	329	232	292	258	48	47	770	775
HSPA2	0.064			RPL23A	0.436												22.5	276	337	341	293	332	231	299	257	50	48	782	780
ACAA2	0.0558			ATP5ME	0.4337												23.0017	284	340	347	296	336	231	304	259	48	48	784	784
PGM1	0.039			NEDD8	0.4304												23.5	287	346	353	302	338	234	308	266	48	47	786	790
MSH2	0.0328			RAB5C	0.4279												24	289	353	358	307	348	235	316	276	48	48	793	788
NEFL	0.0325			DDX39A	0.4215												24.5	292	365	364	319	353	234	324	273	49	49	800	796
HSP90AB4P	0.0211			RPN2	0.4197												25	294	369	372	320	368	242	329	274	47	47	807	800
HSPA1L	0.0159			PSMA2	0.4106												25.5	296	378	382	322	370	237	328	278	48	49	804	795
IGKV2-28	0			XRCC5	0.4071												26	304	385	383	336	382	244	330	282	50	50	808	808
				PSMA4	0.401												26.5	306	392	396	334	378	245	343	283	49	50	814	801
				HSPE1	0.3816												27	312	388	394	344	380	242	347	289	53	50	815	800
				CDC42	0.3802												27.5	315	397	394	353	395	248	350	295	49	49	818	807
				DLD	0.3753												28	313	400	405	350	389	248	360	294	48	47	826	801
				FH	0.3728												28.5	316	406	404	357	399	250	370	305	48	50	826	808
				RPLP1	0.3616												29	321	411	410	363	407	254	371	308	51	49	825	812
				ARL3	0.3601												29.5	328	419	420	368	411	255	377	305	50	51	832	811
				PSMC5	0.3593												30	329	425	425	378	414	254	386	309	47	48	833	810
				PSMB2	0.3539												30.5	336	434	432	384	423	262	392	320	49	56	837	814
				HSD17B4	0.3384												31	339	440	439	390	424	260	402	320	48	50	839	808
				SNRPB2	0.3376												31.5	342	450	445	396	430	264	402	325	49	52	844	810
				ERH	0.3327												32	347	455	456	404	435	265	403	330	49	49	837	806
				TRA2A	0.3289												32.5	356	460	457	414	446	265	407	330	51	48	840	826
				ATP5PB	0.3262												33	357	468	462	415	453	268	415	343	50	49	846	815
				RAB2A	0.3255												33.5	360	473	469	418	454	276	423	341	47	49	849	820
				SLC25A13	0.3217												34	365	484	475	431	459	278	432	341	48	49	855	821
				SEPTIN6	0.3143												34.5017	372	495	478	435	462	277	447	352	47	48	847	828
				HSPA4L	0.3113												35	370	498	488	440	474	279	446	355	49	51	847	825
				STOML2	0.3055												35.5	373	503	496	450	479	284	452	359	50	49	850	825
				RAB35	0.2972												36	382	512	500	453	482	283	466	359	48	51	854	820
				ATP6V0C	0.2901												36.5	389	516	509	453	490	285	467	368	48	49	853	817
				DNAJA1	0.2879												37	386	520	510	465	488	289	467	369	51	49	854	823
				TMPO	0.285												37.5	394	531	517	470	500	296	482	375	51	51	855	820
				HADH	0.2845												38	398	535	519	470	502	294	493	377	47	48	859	818
				TMEM167A	0.2804												38.5	398	540	528	476	503	295	493	377	50	51	857	814
				IMMT	0.277												39	402	542	529	490	508	299	506	390	50	51	856	815
				ARPC3	0.2722												39.5	405	548	538	491	516	302	506	394	52	49	852	818
				TMEM14C	0.2643												40	411	552	542	494	517	309	513	392	47	51	863	813
				PA2G4	0.2566												40.5	417	557	545	497	524	308	516	406	48	50	857	812
				EIF3B	0.2539												41	416	566	554	499	523	315	523	401	51	53	857	819
				ALCAM	0.2481												41.5	427	565	557	506	535	316	527	407	48	49	856	817
				NIPSNAP1	0.2446												42	425	568	562	517	536	320	537	413	48	48	852	820
				RNPS1	0.2435												42.5	431	577	563	514	544	319	537	416	48	49	854	811
				HSD17B12	0.2385												43	435	581	571	522	549	326	540	423	46	52	862	815
				RPS26	0.2363												43.5	437	584	574	529	552	333	543	425	47	50	859	821
				DES	0.236												44	437	587	573	528	549	335	553	432	50	47	856	809
				COX6A1	0.2326												44.5	444	593	577	536	551	335	556	437	50	47	859	810
				SSBP1	0.2318												45	445	595	589	533	559	337	565	441	48	51	862	812
				PRDX3	0.2231												45.5	443	608	591	545	565	340	566	444	51	51	857	814
				CDK1	0.221												46	450	604	591	553	571	343	570	446	47	48	859	810
				SLC25A11	0.2182												46.5	454	609	593	549	570	346	574	449	51	49	859	811
				FLNA	0.2159												47	459	616	595	552	578	348	577	450	49	51	854	812
				SRSF9	0.2153												47.5	461	616	603	557	582	351	580	454	48	51	858	803
				SSB	0.2146												48	465	620	599	563	591	353	590	459	46	50	858	807
				SF3B6	0.2144												48.5	463	626	611	566	585	356	588	466	53	49	856	809
				TPM3	0.208												49	468	626	614	571	583	362	591	466	55	51	854	804
				PRMT1	0.207												49.5	471	633	615	573	595	363	593	466	49	48	856	814
				RP1BL	0.2004												50	477	634	616	575	598	367	596	474	45	51	853	807
				SAR1A	0.1964												50.5	478	636	622	583	596	368	601	475	52	50	849	804
				MCM4	0.1948												51	476	636	627	585	601	370	604	485	50	48	852	798
				SRSF2	0.1945												51.5	484	644	622	585	600	374	615	486	47	48	855	798
				RPL28	0.1938												52	487	644	626	589	605	377	611	489	49	49	853	797
				COX7C	0.1909												52.5	491	646	632	590	602	382	619	489	49	49	853	802
				SEC61A1	0.1893												53	490	650	635	595	605	383	622	502	47	49	848	791
				RAB6B	0.1886												53.5	494	656	636	597	610	387	616	495	47	51	853	806
				EIF3I	0.1883												54	495	651	643	601	613	391	626	499	49	49	851	802
				YKT6	0.1824												54.5	494	653	641	604	614	394	626	508	50	48	847	796
				MCM2	0.1733												55	502	663	644	606	621	398	624	506	51	46	850	800
				SNU13	0.1696												55.5	503	662	648	607	616	399	630	510	52	50	850	791
				ACAT1	0.1602												56	508	662	646	611	621	398	631	508	50	48	845	794
				PAFAH1B3	0.1551												56.5	507	668	648	615	628	408	626	510	50	49	850	799
				PSMC4	0.1477												57	512	663	651	615	622	409	638	515	50	48	848	796
				PSMC3	0.1465												57.5	511	668	647	613	627	407	641	518	49	50	848	791
				COX7A2	0.1393												58	513	673	655	619	620	412	646	522	49	48	844	790
				UBQLN4	0.1377												58.5	518	672	657	623	626	415	638	522	52	50	844	792
				CLIC6	0.1322												59.0017	512	672	658	619	634	418	639	522	49	50	843	795
				LYPLA2	0.1305												59.5	520	674	663	627	633	417	647	528	49	50	849	789
				GNAI1	0.1129												60	518	676	661	628	635	418	649	532	49	51	843	786
				PSMD3	0.1097												60.5	521	678	664	627	640	422	647	535	49	49	839	784
				UBQLN1	0.1077												61	526	679	662	627	638	429	657	533	47	50	842	787
				PRXL2A	0.1019
				KRT7	0.0997
				H2AFX	0.0885
				NACA	0.0863
				ACTN3	0.0829
				NEFM	0.0649
				PTBP2	0.0571
				LDHAL6B	0.0369
				TUBB8	0.0264
				HIST1H2BJ	0
				MYL12B	0
				H2AFZ	0
				EIF5A	0

## Sheet: Figure 3
Adenylate energy charge				MDH activity
DMSO	GlcSph 20 ng/mL	GlcSph 200 ng/mL		DMSO	GlcSph 20 ng/mL	GlcSph 200 ng/mL
0.955159	0.944842	0.948252		1.14059	1.1773	1.50426
0.950016	0.948877	0.968637		1.90481	1.85873	1.34334
0.922361	0.96357	0.966975		1.16194	1.02057	1.13642
0.954024	0.961081	0.961214		1.87444	1.58272	1.0282
				0.853096	1.11643	1.03968
Glutathione reductase activity				0.991212	0.830131	1.08271
DMSO	GlcSph 20 ng/mL	GlcSph 200 ng/mL
7.71316	14.7045	4.95131		MDH2 activity
5.94123	11.3163	14.2862		DMSO	GlcSph 20 ng/mL	GlcSph 200 ng/mL
9.68232	12.7166	14.0408		0.411705	0.286074	0.359628
7.66463	14.0384	17.9181		0.480768	0.453395	0.314709
8.12465	18.0466	16.1404		0.285512	0.257438	0.274423
5.703	13.8609	10.1217		0.472205	0.357663	0.245787
5.85847	4.36285	9.27727		0.245085	0.209993	0.245787
5.41517	5.88446	14.7273		0.275686	0.189218	0.260105
14.5215	6.06087	13.9199

## Sheet: Figure 2
ATP production rate								Glycolytic rate
	DMSO			20 ng/mL GlcSph					DMSO			20 ng/mL GlcSph
Basal	228.32	252.93	329.93	255.33	275.35	286.96		Basal	89.545	70.975	77.785	104.325	108.43	95.84
Induced	235.14	256.27	333.86	256.16	275.83	294.5		Compensatory	103.991	100.456	104.703	118.892	119.281	117.035
	DMSO			200 ng/mL GlcSph					DMSO			200 ng/mL GlcSph
Basal	268.21	338.89	312.33	189.96	235.79	236.06		Basal	62.137	72.431	88.461	93.655	128.967	112.11
Induced	268.14	363.84	313.78	199.25	234.19	245.45		Compensatory	72.622	90.305	109.134	118.741	160.731	150.464
	DMSO			20 ng/mL Lyso-Gb3					DMSO			20 ng/mL Lyso-Gb3
Basal	264.24	233.96	199.21	170.05	174.81	185.58		Basal	68.277	88.153	75.955	83.86	92.479	107.608
Induced	270.87	228.74	199.38	178.99	174.18	182.14		Compensatory	112.341	117.136	100.125	103.075	117.634	131.442
	DMSO			200 ng/mL Lyso-Gb3					DMSO			200 ng/mL Lyso-Gb3
Basal	62.137	72.431	88.461	93.655	128.967	112.11		Basal	77.207	57.236	59.72	42.273	40.012	47.263
Compensatory	72.622	90.305	109.134	118.741	160.731	150.464		Compensatory	136.309	109.329	101.529	67.452	49.303	55.238
Activity of complex I normalised to citrate synthase						Citrate synthase activity for complex II/III
DMSO	GlcSph 20 ng/mL	GlcSph 200 ng/mL				DMSO	GlcSph 20 ng/mL	GlcSph 200 ng/mL
0.302585	0.164464	0.330548				130.342	161.749	130.922
0.219033	0.390335	0.228236				157.491	82.6675	124.929
0.073362	0.122401	0.199706				120.022	163.887	146.765
0.232217	0.295861	0.145241				157.653	140.891	125.975
0.103551	0.206148	0.31953
Activity of complex II/III normalised to citrate synthase
DMSO	GlcSph 20 ng/mL	GlcSph 200 ng/mL
0.039959	0	-0.019891
0.0413383	0.110256	0.125071
0.0412958	0.0238351	0.0088719
	-0.027725	0

## Sheet: Figure 1
Significantly altered pathways in GlcSph 20 ngmL 24h dataset											Fraction of significant mitochondrial proteins defined by function from the total number of identified proteins involved in that function
Canonical pathway	-log(p-value)	zScore	Molecules		Number of up/down-regulated proteins by lyso-lipid & dose							GlcSph 20 ng	GlcSph 200 ng	LGb3 20 ng	LGb3 200 ng
Dopamine Receptor Signaling	1.34		COMT,PPP2R1B,PPP2R2A			upregulated	downregulated				TCA cycle	0.5	0	0	0.285714
ILK Signaling	1.34	-0.447214	CASP3,MTOR,PPP2R1B,PPP2R2A,RHOG		LGb3 200 ng/mL	289	70				FA degradation	0.117647	0.294118	0.0588235	0.0588235
Phospholipase C Signaling	1.34	1	ARHGEF1,GNA13,GNB2,MPRIP,PLD3,RHOG		LGb3 20 ng/mL	133	35				FA elongation	0	0	0	0
Ephrin B Signaling	1.4		CAP1,GNA13,GNB2		GlcSph 200 ng/mL	336	136				Acetyl-CoA metabolism	0.3	0.6	0.1	0.2
Ethanol Degradation II	1.49		ALDH2,ALDH3A2		GlcSph 20 ng/mL	232	61				ETC comlex I	0.142857	0.107143	0.0714286	0.142857
Mitotic Roles of Polo-Like Kinase	1.55		PPP2R1B,PPP2R2A,RAD21								ETC comlex III		0.428571
Systemic Lupus Erythematosus In T Cell Signaling Pathway	1.57	1.63299	CASP3,GNA13,MTOR,PPP2R1B,PPP2R2A,RHOG								ETC comlex IV	0.125	0.125
Oxidative Phosphorylation	1.62	2	NDUFB11,NDUFB9,NDUFS1,SURF1		Percentage of significant protein changes in the proteome						ETC comlex V	0.0909091	0.181818
Pyrimidine Deoxyribonucleotides De Novo Biosynthesis I	1.66		CMPK1,DTYMK			GlcSph	Lyso-Gb3				Phosphotransferase	1	0	0	0
Role of CHK Proteins in Cell Cycle Checkpoint Control	1.66		ATM,PPP2R1B,PPP2R2A		20 ng/mL	9.6	5.6
GDP-L-fucose Biosynthesis I (from GDP-D-mannose)	1.68		GMDS		200 ng/mL	15.6	11.9
Glutamine Degradation I	1.68		GLS
L-DOPA Degradation	1.68		COMT
ATM Signaling	1.73	0	ATM,PPP2R1B,PPP2R2A,TRIM28
Ethanol Degradation IV	1.78		ALDH2,ALDH3A2
Valine Degradation I	1.82		DBT,DLD
Putrescine Degradation III	1.87		ALDH2,ALDH3A2
Fatty Acid α-oxidation	1.92		ALDH2,ALDH3A2
Granzyme B Signaling	1.92		CASP3,PRKDC
Oxidative Ethanol Degradation III	1.98		ALDH2,ALDH3A2
BAG2 Signaling Pathway	2.01		ANXA2,CASP3,HSPA8
Colanic Acid Building Blocks Biosynthesis	2.04		GMDS,UGP2
DNA Double-Strand Break Repair by Non-Homologous End Joining	2.04		ATM,PRKDC
Phenylalanine Degradation IV (Mammalian, via Side Chain)	2.04		ALDH2,ALDH3A2
Histamine Degradation	2.1		ALDH2,ALDH3A2
Regulation of eIF4 and p70S6K Signaling	2.24		EIF3K,MTOR,PPP2R1B,PPP2R2A,RPS14,RPS8
Sumoylation Pathway	2.37		RAN,RANBP2,RANGAP1,RCC1,RHOG
Noradrenaline and Adrenaline Degradation	2.43		ALDH2,ALDH3A2,COMT
Huntington's Disease Signaling	2.47		CASP3,DCTN1,GLS,GNB2,HSPA8,MTOR,NAPA,VTI1A
EIF2 Signaling	2.72	2	EIF3K,PTBP1,RPL12,RPL13A,RPL38,RPL6,RPS14,RPS8
Dopamine Degradation	2.76		ALDH2,ALDH3A2,COMT
Acetyl-CoA Biosynthesis I (Pyruvate Dehydrogenase Complex)	2.8		DBT,DLD
Glycine Cleavage Complex	2.8		DLD,GLDC
mTOR Signaling	2.86	-0.447214	EIF3K,MTOR,PLD3,PPP2R1B,PPP2R2A,RHOG,RPS14,RPS8
Pyruvate Fermentation to Lactate	2.97		LDHAL6B,LDHB
Tryptophan Degradation X (Mammalian, via Tryptamine)	3.01		ALDH2,ALDH3A2,RDH14
2-ketoglutarate Dehydrogenase Complex	3.19		DLD,OGDH
Branched-chain α-keto acid Dehydrogenase Complex	3.19		DBT,DLD
Phenylethylamine Degradation I	3.19		ALDH2,ALDH3A2
Tight Junction Signaling	3.41		CPSF2,CPSF3,CSTF2,NAPA,PPP2R1B,PPP2R2A,RAB13,VTI1A
Cleavage and Polyadenylation of Pre-mRNA	3.63		CPSF2,CPSF3,CSTF2
Sirtuin Signaling Pathway	3.68	0	GABARAPL2,GLS,H1FX,LDHB,MTOR,NDUFB11,NDUFB9,NDUFS1,PRKDC,TRIM28,VDAC3
Mitochondrial Dysfunction	4.2		ACO2,CASP3,NDUFB11,NDUFB9,NDUFS1,OGDH,PRDX3,SURF1,VDAC3
RAN Signaling	6.17		RAN,RANBP2,RANGAP1,RCC1,XPO1
TCA Cycle II (Eukaryotic)	6.85	2.44949	ACO2,DLD,FH,MDH2,OGDH,SUCLA2
Significantly altered pathways in GlcSph 200 ngmL 72h dataset
Canonical pathway	-log(p-value)	zScore	Molecules
Dopamine Receptor Signaling	1.34		COMT,PPP2R1B,PPP2R2A
ILK Signaling	1.34	-0.447214	CASP3,MTOR,PPP2R1B,PPP2R2A,RHOG
Phospholipase C Signaling	1.34	1	ARHGEF1,GNA13,GNB2,MPRIP,PLD3,RHOG
Ephrin B Signaling	1.4		CAP1,GNA13,GNB2
Ethanol Degradation II	1.49		ALDH2,ALDH3A2
Mitotic Roles of Polo-Like Kinase	1.55		PPP2R1B,PPP2R2A,RAD21
Systemic Lupus Erythematosus In T Cell Signaling Pathway	1.57	1.63299	CASP3,GNA13,MTOR,PPP2R1B,PPP2R2A,RHOG
Oxidative Phosphorylation	1.62	2	NDUFB11,NDUFB9,NDUFS1,SURF1
Pyrimidine Deoxyribonucleotides De Novo Biosynthesis I	1.66		CMPK1,DTYMK
Role of CHK Proteins in Cell Cycle Checkpoint Control	1.66		ATM,PPP2R1B,PPP2R2A
GDP-L-fucose Biosynthesis I (from GDP-D-mannose)	1.68		GMDS
Glutamine Degradation I	1.68		GLS
L-DOPA Degradation	1.68		COMT
ATM Signaling	1.73	0	ATM,PPP2R1B,PPP2R2A,TRIM28
Ethanol Degradation IV	1.78		ALDH2,ALDH3A2
Valine Degradation I	1.82		DBT,DLD
Putrescine Degradation III	1.87		ALDH2,ALDH3A2
Fatty Acid α-oxidation	1.92		ALDH2,ALDH3A2
Granzyme B Signaling	1.92		CASP3,PRKDC
Oxidative Ethanol Degradation III	1.98		ALDH2,ALDH3A2
BAG2 Signaling Pathway	2.01		ANXA2,CASP3,HSPA8
Colanic Acid Building Blocks Biosynthesis	2.04		GMDS,UGP2
DNA Double-Strand Break Repair by Non-Homologous End Joining	2.04		ATM,PRKDC
Phenylalanine Degradation IV (Mammalian, via Side Chain)	2.04		ALDH2,ALDH3A2
Histamine Degradation	2.1		ALDH2,ALDH3A2
Regulation of eIF4 and p70S6K Signaling	2.24		EIF3K,MTOR,PPP2R1B,PPP2R2A,RPS14,RPS8
Sumoylation Pathway	2.37		RAN,RANBP2,RANGAP1,RCC1,RHOG
Noradrenaline and Adrenaline Degradation	2.43		ALDH2,ALDH3A2,COMT
Huntington's Disease Signaling	2.47		CASP3,DCTN1,GLS,GNB2,HSPA8,MTOR,NAPA,VTI1A
EIF2 Signaling	2.72	2	EIF3K,PTBP1,RPL12,RPL13A,RPL38,RPL6,RPS14,RPS8
Dopamine Degradation	2.76		ALDH2,ALDH3A2,COMT
Acetyl-CoA Biosynthesis I (Pyruvate Dehydrogenase Complex)	2.8		DBT,DLD
Glycine Cleavage Complex	2.8		DLD,GLDC
mTOR Signaling	2.86	-0.447214	EIF3K,MTOR,PLD3,PPP2R1B,PPP2R2A,RHOG,RPS14,RPS8
Pyruvate Fermentation to Lactate	2.97		LDHAL6B,LDHB
Tryptophan Degradation X (Mammalian, via Tryptamine)	3.01		ALDH2,ALDH3A2,RDH14
2-ketoglutarate Dehydrogenase Complex	3.19		DLD,OGDH
Branched-chain α-keto acid Dehydrogenase Complex	3.19		DBT,DLD
Phenylethylamine Degradation I	3.19		ALDH2,ALDH3A2
Tight Junction Signaling	3.41		CPSF2,CPSF3,CSTF2,NAPA,PPP2R1B,PPP2R2A,RAB13,VTI1A
Cleavage and Polyadenylation of Pre-mRNA	3.63		CPSF2,CPSF3,CSTF2
Sirtuin Signaling Pathway	3.68	0	GABARAPL2,GLS,H1FX,LDHB,MTOR,NDUFB11,NDUFB9,NDUFS1,PRKDC,TRIM28,VDAC3
Mitochondrial Dysfunction	4.2		ACO2,CASP3,NDUFB11,NDUFB9,NDUFS1,OGDH,PRDX3,SURF1,VDAC3
RAN Signaling	6.17		RAN,RANBP2,RANGAP1,RCC1,XPO1
TCA Cycle II (Eukaryotic)	6.85	2.44949	ACO2,DLD,FH,MDH2,OGDH,SUCLA2

## Sheet: Supplementary Figure 1
Entry of GlcSph into the cell from culture medium
ng/mL	pellet	medium
1	0.009	0.041
5	0.029	0.189
10	0.063	0.432
20	0.193	0.63
200	1.27	9.1

## Sheet: Supplementary Figure 2
Alpha enolase activity in GlcSph treated cells
DMSO	GlcSph 20 ng/mL	GlcSph 200 ng/mL
0.668141	0.501105	0.510387
0.431508	0.965094	0.482547
0.7331	0.34799	0.431508
0.37583	0.695981	0.324791
0.450068	0.301592	0.36655
	0.380469	0.408309
